# Supplementary material for: Yap1 regulates motility and vertebral development and prevents kyphoscoliosis in zebrafish
Source: PLoS Genet. 2026 May 28;22(5):e1012172. doi: 10.1371/journal.pgen.1012172 (PMC13349305; doi:10.1371/journal.pgen.1012172)
Supplement: S1 Data — (XLSX) [file pgen.1012172.s012.xlsx]

## Sheet: Fig2A
Myotome volume (x106 mm3)										Fibre number Myotome 17
	1 dpf			3 dpf			5 dpf				1 dpf			3 dpf			5 dpf
wt sibling	wwtr1kg133/+	wwtr1kg133	wt sibling	wwtr1kg133/+	wwtr1kg133	wt sibling	wwtr1kg133/+	wwtr1kg133		wt sibling	wwtr1kg133/+	wwtr1kg133	wt sibling	wwtr1kg133/+	wwtr1kg133	wt sibling	wwtr1kg133/+	wwtr1kg133
0.235941	0.208948	0.259291	1.05707	0.948963	0.475292	1.68281	1.48948	1.79261		126.167	110.833	108.667	122.333	104	111.5	112.167	124.667	138.333
0.17718	0.241108	0.226215	1.28911	0.822127	1.18129	1.49264	1.64978	1.8756		105.333	137.333	127.333	137	107.333	123.833	130.667	140.5	109.167
0.22783	0.267101	0.266561		1.14081	1.11538		1.50371			110.5	117.5	119.667		115.333	135		114.5
	0.296379			1.14776			1.61689				127.833			119			135.833
	0.218199			0.899439			1.49992				119.5			118.333			132.5
	0.246347			1.06708			1.42982							124.333			126.333
				0.98136			1.9742							117.833			132.167
				1.11356			1.8123							120.833			131.833
				1.00724			1.42392							106.5			127.833
				1.11949			1.62577							117.333			125.5
1 dpf
Fish no.	genotype	xy	xza	boarder	xza corr	xzm	boarder	xzm corr	xzp	boarder	xzp corr	xza	xzm	xzp	mean fibre no.	mean somite area	mean somite volume	mean fibre volume
2	het	53.11	129	22	118	118	19	108.5	116	20	106	4088.68	3382.13	4331.92	110.833	3934.24	208948	1885.24
3	het	58.24	142	20	132	133	10	128	162	20	152	4164.42	3776.08	4479.21	137.333	4139.9	241108	1755.64
7	het	52.3	146	10	141	116	18	107	114	19	104.5	5167.7	5341.74	4811.83	117.5	5107.09	267101	2273.2
9	het	61.74	144	25	131.5	143	19	133.5	122	7	118.5	4595.43	5031.36	4774.53	127.833	4800.44	296379	2318.48
14	het	60.12	134	5	131.5	123	16	115	120	16	112	4055.87	3476.51	3355.81	119.5	3629.4	218199	1825.94
		57.102	139	16.4	130.8	126.6	16.4	118.4	126.8	16.4	118.6	4414.42	4201.56	4350.66	122.6	4322.21	246347	2011.7
5	mut	54.19	123	24	111	125	30	110	109	8	105	5249.25	4640.78	4464.5	108.667	4784.84	259291	2386.11
12	mut	52.03	140	23	128.5	146	21	135.5	126	16	118	4593.43	4249.56	4200.35	127.333	4347.78	226215	1776.56
15	mut	68.38	141	18	132	121	15	113.5	116	5	113.5	3962.16	3669.06	4063.47	119.667	3898.23	266561	2227.53
		58.2	134.667	21.6667	123.833	130.667	22	119.667	117	9.66667	112.167	4601.61	4186.47	4242.77	118.556	4343.62	250689	2130.07
1	wt	53.65	149	21	138.5	132	23	120.5	127	15	119.5	4593.77	4238.53	4361.04	126.167	4397.78	235941	1870.07
6	wt	47.29	109	14	102	104	17	95.5	127	17	118.5	3927.83	3687.19	3625.02	105.333	3746.68	177180	1682.09
18	wt	60.39	111	15	103.5	111	14	104	127	6	124	3630.99	3630.99	3877.26	110.5	3713.08	224233	2029.26
		53.7767	123	16.6667	114.667	115.667	18	106.667	127	12.6667	120.667	4050.86	3852.24	3954.44	114	3952.51	212451	1860.47
3 dpf
Fish no.	genotype	xy	xza	boarder	xza corr	xzm	boarder	xzm corr	xzp	boarder	xzp corr	xza	xzm	xzp	mean fibre no.	mean somite area	mean somite volume	mean fibre volume
14	het	88.43	123	28	109	115	27	101.5	111	19	101.5	10722.8	10584.8	10886.1	104	10731.2	948963	9124.64
21	het	92.14	122	26	109	119	22	108	113	16	105	9196.01	8749.65	8822.08	107.333	8922.58	822127	7659.56
23	het	95.22	131	28	117	129	24	117	123	22	112	12316.9	12170.2	11455.3	115.333	11980.8	1.14081e+06	9891.42
24	het	103.32	131	26	118	138	29	123.5	126	21	115.5	11622.2	10796.8	10907.5	119	11108.8	1.14776e+06	9645.08
28	het	91.49	136	31	120.5	138	25	125.5	120	22	109	9906.15	9806.46	9780.43	118.333	9831.01	899439	7600.9
29	het	91.49	132	22	121	138	28	124	131	6	128	11561	11410.3	12018.8	124.333	11663.4	1.06708e+06	8582.41
30	het	94.6	141	23	129.5	129	28	115	122	26	109	10102.6	11027.1	9991.68	117.833	10373.8	981360	8328.37
32	het	96.46	139	27	125.5	134	23	122.5	127	25	114.5	11788	11261.5	11583.3	120.833	11544.3	1.11356e+06	9215.67
34	het	93.98	111	21	100.5	129	22	118	113	24	101	11244.9	10665	10243	106.5	10717.6	1.00724e+06	9457.69
35	het	95.84	139	22	128	131	26	118	120	28	106	12460.4	11370	11212	117.333	11680.8	1.11949e+06	9541.1
		94.297	130.5	25.4	117.8	130	25.4	117.3	120.6	20.9	110.15	11092.1	10784.2	10690	115.083	10855.4	1.02478e+06	8904.68
15	mut	77.17	133	29	118.5	119	28	105	115	8	111	6226.34	5735.84	6514.88	111.5	6159.02	475292	4262.7
27	mut	98.95	134	25	121.5	139	25	126.5	135	23	123.5	12631.6	11755.5	11427.5	123.833	11938.2	1.18129e+06	9539.32
33	mut	99.58	145	25	132.5	161	30	146	137	21	126.5	11206.5	11339.8	11056.3	135	11200.9	1.11538e+06	8262.1
		91.9	137.333	26.3333	124.167	139.667	27.6667	125.833	129	17.3333	120.333	10021.5	9610.38	9666.24	123.444	9766.04	923987	7354.71
22	wt	90.28	142	26	129	142	30	127	125	28	111	11642.2	11927.4	11556.8	122.333	11708.8	1.05707e+06	8640.89
25	wt	105.18	169	30	154	147	31	131.5	138	25	125.5	11939	12163.3	12666.3	137	12256.2	1.28911e+06	9409.55
		97.73	155.5	28	141.5	144.5	30.5	129.25	131.5	26.5	118.25	11790.6	12045.4	12111.5	129.667	11982.5	1.17309e+06	9025.22
5 dpf
Fish no.	genotype	xy	xza	boarder	xza corr	xzm	boarder	xzm corr	xzp	boarder	xzp corr	xza	xzm	xzp	mean fibre no.	mean somite area	mean somite volume	mean fibre volume
14	het	93.35	149	25	136.5	133	21	122.5	126	22	115	16369.7	16094.9	15955.9	124.667	16140.1	1.50668e+06	12085.7
21	het	110.02	157	27	143.5	160	30	145	147	28	133	15473.1	15640.6	14995.3	140.5	15369.7	1.69097e+06	12035.4
23	het	99.58	127	24	115	127	26	114	127	25	114.5	15004.6	14554.4	15100.6	114.5	14886.5	1.4824e+06	12946.7
24	het	109.53	154	31	138.5	149	30	134	149	28	135	15617	15157.3	14762	135.833	15178.8	1.66253e+06	12239.5
28	het	107.04	152	24	140	140	28	126	143	23	131.5	13222.7	13265.6	14012.7	132.5	13500.3	1.44508e+06	10906.2
29	het	92.73	146	28	132	139	32	123	137	26	124	14799.5	15170.5	15419.1	126.333	15129.7	1.40298e+06	11105.4
30	het	110.16	157	28	143	142	29	127.5	140	28	126	17173.6	16163.2	17921.2	132.167	17086	1.88219e+06	14241.1
32	het	109.53	151	32	135	149	30	134	138	23	126.5	16422.8	16884.4	16546.2	131.833	16617.8	1.82014e+06	13806.4
34	het	103.31	149	25	136.5	141	25	128.5	130	23	118.5	14450.2	14773.1	13783	127.833	14335.4	1.48099e+06	11585.4
35	het	100.82	132	28	118	145	25	132.5	137	22	126	15481	16055.5	16125.5	125.5	15887.3	1.60176e+06	12763
		103.607	147.4	27.2	133.8	142.5	27.6	128.7	137.4	24.8	125	15401.4	15376	15462.1	129.167	15413.2	1.59757e+06	12371.5
27	mut	107.68	153	25	140.5	154	27	140.5	148	28	134	16371.4	16278.7	16647.6	138.333	16432.6	1.76946e+06	12791.3
33	mut	102.08	127	22	116	116	20	106	118	25	105.5	18306	17559.3	18373.8	109.167	18079.7	1.84557e+06	16906
		104.88	140	23.5	128.25	135	23.5	123.25	133	26.5	119.75	17338.7	16919	17510.7	123.75	17256.1	1.80752e+06	14848.6
22	wt	103.94	126	25	113.5	126	24	114	121	24	109	16341.8	16309.7	16190.2	112.167	16280.6	1.6922e+06	15086.5
25	wt	103.31	152	33	135.5	147	27	133.5	136	26	123	14620	14151.2	14448.2	130.667	14406.5	1.48833e+06	11390.3
		103.625	139	29	124.5	136.5	25.5	123.75	128.5	25	116	15480.9	15230.5	15319.2	121.417	15343.5	1.59027e+06	13238.4

## Sheet: Fig2B
Fish	Genotype	Angle
7	wt	12.593
8	wt	11.373
10	wt	6.241
13	wt	21.404
14	wt	26.301
23	wt	19.039
24	wt	13.921
31	wt	24.647
32	wt	4.557
34	wt	11.476
36	wt	8.653
38	wt	15.237
39	wt	18.716
42	wt	12.803
		14.7829
3	wwtr1^kg169	6.704
6	wwtr1^kg169	6.693
11	wwtr1^kg169	8.199
15	wwtr1^kg169	8.532
22	wwtr1^kg169	7.051
26	wwtr1^kg169	7.485
29	wwtr1^kg169	8.558
		7.60314
1	wwtr1^kg169/+	7.125
2	wwtr1^kg169/+	7.922
4	wwtr1^kg169/+	7.107
5	wwtr1^kg169/+	7.147
9	wwtr1^kg169/+	4.896
12	wwtr1^kg169/+	19.938
16	wwtr1^kg169/+	3.08
17	wwtr1^kg169/+	12.532
18	wwtr1^kg169/+	6.352
19	wwtr1^kg169/+	12.043
20	wwtr1^kg169/+	15.874
21	wwtr1^kg169/+	13.082
25	wwtr1^kg169/+	14.654
27	wwtr1^kg169/+	12.95
28	wwtr1^kg169/+	15.529
30	wwtr1^kg169/+	13.433
33	wwtr1^kg169/+	10.227
35	wwtr1^kg169/+	8.736
37	wwtr1^kg169/+	9.034
40	wwtr1^kg169/+	7.285
41	wwtr1^kg169/+	14.194
		10.6257

## Sheet: Fig2C
exp1						exp2
Fish	Genotype	v1 (mm/s)	v2 (mm/s)	average speed (mm/s)		fish number	Genotype	v1 (mm/s)	v2 (mm/s)	average speed (mm/s)		Fish were imaged at 30 frames/s
9	wt	124.451		124.451		8	wt	85.55	44.41	64.98		The movement of the fish was measured using Tracker
13	wt	116.737	109.448	113.093		11	wt	65.08	18.21	41.65		The first second and third speed intervals were averaged
14	wt	121.632	78.3887	100.01		15	wt	143.8	110.52	127.16
22	wt	78.4531	117.231	97.8422		18	wt	113.19	73.83	93.51
29	wt	132.904	124.238	128.571		19	wt	73.69	64.9	69.29
				112.793		21	wt	24.7	21.05	22.87
4	wwtr1^kg169	129.25	47.299	88.2748						69.91
7	wwtr1^kg169	119.31	113.09	116.2		4	wwtr1^169	86.58	104.03	95.3
11	wwtr1^kg169	29.7681	66.5163	48.1422		16	wwtr1^169	92.04	49.91	70.98
16	wwtr1^kg169	101.151	120.739	110.945		17	wwtr1^169	39.84	35.25	37.55
18	wwtr1^kg169	74.7903	98.3489	86.5696		23	wwtr1^169	78.72	31.19	54.95
19	wwtr1^kg169	87.8882	135.871	111.88		26	wwtr1^169	108.67	49.38	79.02
21	wwtr1^kg169	101.397	47.5384	74.4676		28	wwtr1^169	127.04	64.46	95.75
25	wwtr1^kg169	62.5113	70.3623	66.4368		29	wwtr1^169	77.02	26.87	51.95
				87.8644						69.36
1	wwtr1^kg169/+	142.899	95.2865	119.093		1	wwtr1^kg169/+	75.41	40.7	58.05
2	wwtr1^kg169/+	93.3605	130.011	111.686		2	wwtr1^kg169/+	121.31	48.41	84.86
3	wwtr1^kg169/+	148.708	83.7302	116.219		3	wwtr1^kg169/+	55.77	21.25	38.51
5	wwtr1^kg169/+	115.675	43.2445	79.4596		5	wwtr1^kg169/+	65.74	26.03	45.89
6	wwtr1^kg169/+	124.658	72.1269	98.3926		6	wwtr1^kg169/+	112.15	74.5	93.32
8	wwtr1^kg169/+	102.893	34.2641	68.5784		7	wwtr1^kg169/+	94	35.57	64.79
10	wwtr1^kg169/+	94.043	63.9141	78.9785		9	wwtr1^kg169/+	102.27	27.08	64.67
12	wwtr1^kg169/+	83.7545	100.731	92.2428		10	wwtr1^kg169/+	82.62	27.91	55.26
15	wwtr1^kg169/+	129.705	111.014	120.359		12	wwtr1^kg169/+	6.67		6.67
17	wwtr1^kg169/+	89.1459	91.7893	90.4676		13	wwtr1^kg169/+	108.11	40.6	74.36
20	wwtr1^kg169/+	72.0101	68.1648	70.0874		14	wwtr1^kg169/+	99.23	42.48	70.85
23	wwtr1^kg169/+	166.39		166.39		20	wwtr1^kg169/+	69.14	32.23	50.68
24	wwtr1^kg169/+	120.475	107.697	114.086		22	wwtr1^kg169/+	116.63	127.8	122.22
26	wwtr1^kg169/+	93.1932	37.446	65.3196		24	wwtr1^kg169/+	5.46	10.33	7.9
28	wwtr1^kg169/+	114.596	60.8905	87.7434		25	wwtr1^kg169/+	104.97	47.84	76.4
				98.6069		27	wwtr1^kg169/+	51.01	171.21	111.11
						30	wwtr1^kg169/+	34.51	43.14	38.82
						31	wwtr1^kg169/+	87.35	61.12	74.24
						32	wwtr1^kg169/+	102.77	90.74	96.76
										65.02

## Sheet: Fig2D
Fish no.	file name	Genotype	average speed (mm/s)	v1 (mm/s)	v2 (mm/s)	v3 (mm/s)		Fish were imaged at 30 frames/s
5988-01	5705	wwtr1kg169/+	57.3478	45.7313	50.1872	76.125		The movement of the fish was measured using Tracker
5988-03	5708	wwtr1kg169/+	45.2109	41.3599	61.611	32.662		The first second, third and fouth speed intervals were averaged
5988-04	5709	wwtr1kg169/+	39.4617	55.8791	40.3819	22.124
5988-07	5712	wwtr1kg169/+	64.5231	67.6332	27.9789	97.9571
5988-09	5714	wwtr1kg169/+	79.1115	65.3125	110.947	61.0751
5988-10	5715	wwtr1kg169/+	108.476	136.104	135.327	53.9986
5988-11	5716	wwtr1kg169/+	133.822	165.75	143.48	92.2358
5988-17	5723	wwtr1kg169/+	79.7876	60.1184	92.2174	87.027
5988-20	5726	wwtr1kg169/+	26.0607	30.5638	29.4978	18.1204
5988-21	5727	wwtr1kg169/+	110.124	114.357	123.132	92.8812
5988-24	5730	wwtr1kg169/+	84.3211	125.951	83.5505	43.4618
5988-27	5735	wwtr1kg169/+	36.2562	37.9985	34.5266	36.2434
5988-29	5737	wwtr1kg169/+	88.7866	80.1537	108.486	77.7199
5988-30	5738	wwtr1kg169/+	76.7771	90.6228	85.5132	54.1952
5988-38	5747	wwtr1kg169/+	131.421	142.661	134.837	116.767
5988-39	5748	wwtr1kg169/+	84.1665	136.164	77.0456	39.2897
5988-41	5751	wwtr1kg169/+	93.8977	48.6691	109.417	123.607
5988-43	5753	wwtr1kg169/+	135.073	111.875	143.533	149.812
			81.9236	86.4948	88.4261	70.8501
5988-02	5707	wt	106.816	136.717	116.909	66.821
5988-06	5711	wt	108.511	128.32	115.888	81.3231
5988-08	5713	wt	139.068	186.507	151.893	78.805
5988-19	5725	wt	95.9713	53.5799	115.958	118.376
5988-23	5729	wt	104.364	123.423	120.296	69.374
5988-25	5733	wt	102.697	77.9125	138.117	92.0631
5988-28	5736	wt	65.9906	116.559	55.0376	26.3748
5988-33	5742	wt	91.3984	113.045	100.263	60.8875
5988-36	5745	wt	116.56	184.302	110.499	54.8793
5988-40	5749	wt	76.3631	131.539	61.4254	36.1248
5988-42	5752	wt	62.3804	43.9838	89.8826	53.2747
			97.2837	117.808	106.924	67.1185
5988-05	5710	wwtr1kg169	132.447	124.473	141.836	131.031
5988-12	5717	wwtr1kg169	22.172	23.325	22.1664	21.0248
5988-13	5718	wwtr1kg169	3.47369	3.6887	2.6083	4.12409
5988-14	5719	wwtr1kg169	9.86121	6.96254	12.1973	10.4238
5988-15	5720	wwtr1kg169	24.8841	32.7079	19.7354	22.2089
5988-16	5721	wwtr1kg169	104.134	160.398	88.734	63.2709
5988-18	5724	wwtr1kg169	61.8806	80.6848	69.038	35.919
5988-22	5728	wwtr1kg169	120.659	115.793	139.136	107.048
5988-26	5734	wwtr1kg169	158.93	211.282	176.039	89.4702
5988-31	5739	wwtr1kg169	48.109	33.4894	31.6835	79.1542
5988-32	5740	wwtr1kg169	82.5855	98.7986	108.326	40.6318
5988-34	5743	wwtr1kg169	170.485	104.328	196.066	211.06
5988-35	5744	wwtr1kg169	66.7902	39.575	69.8771	90.9184
5988-37	5746	wwtr1kg169	98.7359	159.42	80.4242	56.3635
			78.9391	85.3517	82.7048	68.7606

## Sheet: Fig3A
Myotome 17 volume (x106 mm3)
1 dpf		3 dpf		5 dpf
yap1+/-	MZ yap1-/-	yap1+/-	MZ yap1-/-	yap1+/-	MZ yap1-/-
0.292217	0.30447	1.47219	1.39093	1.73269	1.8624
0.287624	0.258918	1.34168	1.4513	2.36868	2.50765
0.299317	0.232596	1.18195	1.05471	1.85192	1.76578
0.247519	0.26158	1.43036	1.06578	1.71469	1.44042
0.275087	0.245909	1.26755	0.84403	2.00101
0.229727	0.269656	1.24577	0.97478	1.89793
0.201078	0.332762	0.934341	0.87021	1.73598
0.320631	0.192131	1.06247	1.05339	2.30596
		1.47427		1.81892
Fibre number Myotome 17
1 dpf		3 dpf		5 dpf
yap1+/-	MZ yap1-/-	yap1+/-	MZ yap1-/-	yap1+/-	MZ yap1-/-
125	114	110	136	114	141
138	127	135	133	146	143
139	120	126	127	138	122
120	112	133	122	134	106
109	109	122	102	125
108	122	134	123	139
103	131	113		127
131	98	112		127
		138		139

## Sheet: Fig3B
Myotome 17 volume (x106 mm3)
wt	yap1kg151/+	yap1kg151
0.94113	0.933396	0.525634
0.693869	0.694089	0.740912
0.849437	1.23964	1.26135
1.36986	1.29285	1.15899
1.06537	0.734799	1.30127
1.32256	1.00197	0.953526
1.18987	1.02949	0.878623
0.946653	1.0837
0.736747	1.04277
1.04917	1.13002
	1.19721

## Sheet: Fig3C
swim velocity mm/s				velocity/length
wt siblings	yap1kg151/+	yap1kg151		wt siblings	yap1kg151/+	yap1kg151
129.164	66.0686	66.0686		25.17	21.5964	17.6507
96.3732	80.0411	80.0411		18.2358	12.1011	21.9657
70.5072	78.745	50.7625		26.1129	36.9031	15.1003
98.2288	45.8918	55.1968		32.9084	9.17198	15.6615
122.272	144.203	78.3858		25.7882	25.6333	21.837
92.4796	31.5655	84.093		20.2004	17.5809	24.2998
73.9331	99.5423	17.0285		40.2804	15.9192	4.95261
54.5987	63.8909	48.0876		23.3772	18.6611	15.9859
149.011	61.4611	55.23		13.058	11.1716	19.6119
84.749	68.0367	46.21		15.7683	24.7532	16.3802
41.6722	39.5555	41.25		19.9177	26.4233	12.8828
54.21	90.3493	57.6102		24.3664	26.0772	17.0542
67.9713	95.7109	48.1064		16.9367	19.4653	16.2801
80.5822	90.5282	59.1308		17.5569	15.6756	21.4996
57.0231	69.431	57.6021		32.024	33.0658	18.0718
56.25	58.1459	90.359		25.3486	20.8221	31.3792
115.03	119.741	32.7185		31.1104	27.6314	10.0209
	72.7133				29.3175
	99.8863				33.0215
	109.561				26.4146
	123.132				11.4002
	91.0886				24.0672
	34.2362				18.1988
	81.96				32.6034
	56.84				22.0178
	110.062				29.0098
	70.6667				24.8623
	98.4226				21.5762
	84.5407				31.5522
	69.3313				23.5779
	103.407				2.66972
	75.0155				26.8763
	8.12735				24.9667
	88.277				28.0029
	81.9199				30.2315
	92.8301				27.3767
	103.567				17.985

## Sheet: Fig3D
exp1				exp2
wt siblings (Angle)	yap1kg151/+ (Angle)	yap1kg151 (Angle)		wt siblings (Angle)	yap1kg151/+ (Angle)	yap1kg151 (Angle)
12.22	17.52	13.934		14.663	9.003	12.122
15.805	34.922	10.217		12.196	15.375	4.597
12.853	8.87	14.943		20.158	12.052	4.77
12.568	15.363	10.095		11.663	13.721	5.184
42.269	9.324	6.944		6.475	10.981	7.924
9.872	6.595	9.511		7.968	9.286	7.782
9.323	19.633	7.289		11.957	8.425
	15.427	5.777		11.486	16.255
	44.56	7.634		15.677	10.51
	19.352			11.982	9.96
	17.091			13.958	6.998
	3.625			24.775	4.376
	19.652			17.411	10.272
	8.837			14.821	8.479
	6.959			21.007	15.345
	9.324				15.651
	6.189				29.28
	16.475				20.202
	26.3				9.653
	6.631				6.267
	18.146				18.66
					6.884
					14.975
					5.39

## Sheet: Fig3E
exp1								exp2
Fish no.	file name	Genotype	average speed (mm/s)	v1 (mm/s)	v2 (mm/s)	v3 (mm/s)		Fish no.	file name	Genotype	average speed (mm/s)	v1 (mm/s)	v2 (mm/s)	v3 (mm/s)		Fish were imaged at 30 frames/s
5943-03	5290	yap1kg151/+	8.9834	12.2231	6.26182	8.46524		5944-01	5353	yap1kg151/+	37.8467	25.96	46.75	40.83		The movement of the fish was measured using Tracker
5943-04	5291	yap1kg151/+	25.7814	35.6147	24.563	17.1667		5944-02	5354	yap1kg151/+	85.51	77.36	111.9	67.27		The first second, third and fouth speed intervals were averaged
5943-06	5293	yap1kg151/+	50.9061	65.6359	61.5209	25.5616		5944-03	5355	yap1kg151/+	74.99	62.42	101.43	61.12
5943-07	5294	yap1kg151/+	93.3873	134.579	89.18	56.4024		5944-04	5356	yap1kg151/+	15.6833	14.06	11.25	21.74
5943-10	5298	yap1kg151/+	29.9789	26.3238	31.5886	32.0243		5944-06	5359	yap1kg151/+	87.0933	63	104.31	93.97
5943-11	5299	yap1kg151/+	94.4527	101.151	130.906	51.3013		5944-07	5360	yap1kg151/+	130.373	170.74	145.59	74.79
5943-12	5300	yap1kg151/+	98.7376	113.515	129.342	53.356		5944-08	5361	yap1kg151/+	55.92	71.02	60.32	36.42
5943-14	5303	yap1kg151/+	30.677	11.1482	35.1758	45.7069		5944-13	5367	yap1kg151/+	56.4533	62.75	66.77	39.84
5943-15	5304	yap1kg151/+	89.4583	134.49	90.6945	43.1907		5944-14	5368	yap1kg151/+	107.063	53.61	137.32	130.26
5943-16	5305	yap1kg151/+	43.0478	41.2708	45.4579	42.4147		5944-17	5372	yap1kg151/+	31.6067	25.68	36.32	32.82
5943-17	5307	yap1kg151/+	41.1998	32.2902	55.3947	35.9144		5944-18	5373	yap1kg151/+	23.3267	16.58	28.62	24.78
5943-18	5308	yap1kg151/+	61.3551	46.765	80.4614	56.839		5944-24	5380	yap1kg151/+	100.547	94.32	120.35	86.97
5943-19	5309	yap1kg151/+	21.3289	30.316	18.2017	15.4691		5944-25	5382	yap1kg151/+	41.86	50.82	50.79	23.97
5943-22	5314	yap1kg151/+	12.7643	4.68736	17.4516	16.154		5944-28	5385	yap1kg151/+	62.7267	82.89	51.45	53.84
5943-25	5318	yap1kg151/+	27.4745	19.6879	35.4722	27.2634		5944-30	5388	yap1kg151/+	35.5167	31.18	43.53	31.84
5943-26	5319	yap1kg151/+	52.7516	37.6131	65.4035	55.2382		5944-31	5389	yap1kg151/+	36.29	18.54	44.75	45.58
5943-28	5321	yap1kg151/+	59.6572	31.8829	73.4968	73.5918		5944-32	5390	yap1kg151/+	19.5567	16.97	24.18	17.52
5943-29	5323	yap1kg151/+	95.9557	92.2497	118.255	77.3622		5944-33	5392	yap1kg151/+	39.7033	43.45	38.96	36.7
5943-31	5325	yap1kg151/+	36.5144	39.7073	29.5528	40.2831		5944-34	5393	yap1kg151/+	43.09	45.12	47.35	36.8
5943-33	5328	yap1kg151/+	39.671	22.337	45.3999	51.276		5944-35	5394	yap1kg151/+	67.1333	93.53	67.26	40.61
5943-34	5329	yap1kg151/+	79.2514	114.746	72.6174	50.3904					57.6145	56	66.96	49.8835
5943-35	5330	yap1kg151/+	43.9106	70.2906	32.5001	28.9412		5944-05	5358	yap1kg151	52.5367	52.27	56.61	48.73
5943-36	5331	yap1kg151/+	109.67	95.8895	117.317	115.804		5944-16	5370	yap1kg151	58.4667	73.04	61.02	41.34
5943-39	5335	yap1kg151/+	116.063	99.9655	146.055	102.167		5944-22	5378	yap1kg151	100.297	105.2	125.52	70.17
5943-40	5336	yap1kg151/+	94.1049	91.1001	104.534	86.6804		5944-36	5395	yap1kg151	41.4467	38.41	51.26	34.67
5943-42	5339	yap1kg151/+	97.9177	85.1868	129.222	79.3443					63.1867	67.23	73.6025	48.7275
5943-44	5341	yap1kg151/+	7.80735	7.59165	10.1967	5.6337		5944-09	5362	wt	87.3467	109.83	93.52	58.69
5943-47	5345	yap1kg151/+	9.8171	8.24474	12.6607	8.54583		5944-10	5363	wt	87.4767	113.4	91.18	57.85
5943-48	5346	yap1kg151/+	83.5954	91.1378	90.1549	69.4934		5944-11	5364	wt	39.5267	25.2	49.47	43.91
			57.111	58.5394	65.4841	47.3097		5944-15	5369	wt	9.01333	9.16	9.71	8.17
5943-01	5288	yap1kg151	28.5046	19.173	36.0257	30.3151		5944-19	5374	wt	86.3367	81.63	106.52	70.86
5943-08	5295	yap1kg151	16.494	12.3812	3.14309	33.9576		5944-20	5375	wt	77.2	71.6	100.21	59.79
5943-21	5312	yap1kg151	16.5209	28.8306	16.0267	4.7056		5944-21	5377	wt	24.4333	15.47	28.51	29.32
5943-24	5316	yap1kg151	11.5217	19.673	10.3514	4.54081		5944-23	5379	wt	72.2033	83.48	85.83	47.3
5943-41	5338	yap1kg151	24.4311	23.7818	28.483	21.0285		5944-26	5383	wt	60.1967	90.54	60.9	29.15
			19.4945	20.7679	18.806	18.9095		5944-27	5384	wt	69.73	91.8	70.92	46.47
5943-02	5289	wt	105.57	124.598	135.229	56.8817		5944-29	5387	wt	82.6433	56.33	100.58	91.02
5943-05	5292	wt	47.9079	60.0641	55.6016	28.058		5944-37	5397	wt	38.3233	39.3	43.55	32.12
5943-09	5297	wt	75.3514	85.0004	91.2404	49.8136					61.2025	65.645	70.075	47.8875
5943-13	5302	wt	67.7812	72.851	85.5513	44.9413
5943-20	5310	wt	64.0452	104.264	52.5421	35.3294
5943-23	5315	wt	26.1814	20.561	33.1865	24.7969
5943-27	5320	wt	40.0868	22.4487	49.4549	48.3567
5943-30	5324	wt	78.7576	97.2939	82.534	56.445
5943-32	5326	wt	36.3605	18.3179	25.7075	65.0562
5943-37	5333	wt	28.8938	25.6403	40.4063	20.6348
5943-38	5334	wt	67.4461	49.8281	88.1238	64.3865
5943-43	5340	wt	42.0726	37.1005	52.4153	36.702
5943-45	5343	wt	58.0364	54.3003	71.7554	48.0535
5943-46	5344	wt	2.75927	2.26737	3.35894	2.65149
			52.9464	55.324	61.9362	41.5791

## Sheet: Fig4A
Fish length (mm)	Fish weight (mg)	sex	genotype	k factor
24	270	F	het	1.95312
28	440	F	het	2.00437
28	480	F	het	2.18659
29	460	F	het	1.8861
27	390	F	het	1.98141
23	240	F	het	1.97255
23	230	F	het	1.89036
23	220	F	het	1.80817
29	450	F	het	1.84509
27	350	F	het	1.77818
27	390	F	het	1.98141
25	310	F	het	1.984
28	440	F	het	2.00437
23	240	F	het	1.97255
26	380	F	het	2.16204
26	350	F	het	1.99135
29	510	F	het	2.09111
28	400	F	het	1.82216
26	330	F	het	1.87756
28	480	F	het	2.18659
26	300	F	het	1.70687
26	320	F	het	1.82066
25	300	F	het	1.92
25	300	F	het	1.92
28	440	F	het	2.00437
25	320	F	het	2.048
25	270	F	het	1.728
25	300	F	het	1.92
26	400	F	het	2.27583
29	470	F	het	1.9271
29	510	F	het	2.09111
29	510	F	het	2.09111
27	480	F	het	2.43865
27	400	F	het	2.03221
22	200	F	het	1.87829
27	480	F	het	2.43865
27	430	F	het	2.18463
27	430	F	het	2.18463
27	450	F	het	2.28624
26	450	F	het	2.56031
27	460	F	het	2.33704
28	510	F	het	2.32325
26	430	F	het	2.44652
25	330	F	het	2.112
22	250	F	het	2.34786
28	500	F	het	2.2777
23	190	F	het	1.5616
28	450	F	het	2.04993
26	350	F	het	1.99135
25	230	M	het	1.472
27	350	M	het	1.77818
26	310	M	het	1.76377
25	260	M	het	1.664
27	350	M	het	1.77818
23	230	M	het	1.89036
26	300	M	het	1.70687
25	300	M	het	1.92
26	340	M	het	1.93446
27	380	M	het	1.9306
25	260	M	het	1.664
25	300	M	het	1.92
27	400	M	het	2.03221
24	230	M	het	1.66377
27	340	M	het	1.72738
27	350	M	het	1.77818
26	380	M	het	2.16204
25	350	M	het	2.24
25	290	M	het	1.856
28	430	M	het	1.95882
29	420	M	het	1.72209
26.1857	362.714	#DIV/0!	#DIV/0!	1.98351
19	110	F	yap1kg151	1.60373
19	150	F	mut	2.18691
14	110	F	mut	4.00875
17	80	F	mut	1.62833
17	80	F	mut	1.62833
22	190	F	mut	1.78437
17	100	F	mut	2.03542
26	330	F	mut	1.87756
7	50	F	mut	14.5773
22	190	F	mut	1.78437
22	200	F	mut	1.87829
11	50	F	mut	3.75657
16	170	F	mut	4.15039
16	180	F	mut	4.39453
9	50	F	mut	6.85871
20	140	F	mut	1.75
23	200	F	mut	1.64379
25	270	F	mut	1.728
18	120	F	mut	2.05761
21	120	F	mut	1.29576
21	180	F	mut	1.94363
19	120	F	mut	1.74953
16	140	F	mut	3.41797
20	140	F	mut	1.75
22	200	M	mut	1.87829
22	160	M	mut	1.50263
21	160	M	mut	1.72768
18	110	M	mut	1.88615
24	230	M	mut	1.66377
20	120	M	mut	1.5
18.8	148.333	#DIV/0!	#DIV/0!	2.72161
28	400	F	wt	1.82216
25	280	F	wt	1.792
24	260	F	wt	1.88079
23	180	F	wt	1.47941
26	390	F	wt	2.21893
23	220	F	wt	1.80817
25	330	F	wt	2.112
27	350	F	wt	1.77818
23	250	F	wt	2.05474
28	430	F	wt	1.95882
24	260	F	wt	1.88079
26	320	F	wt	1.82066
26	320	F	wt	1.82066
27	320	F	wt	1.62577
26	320	F	wt	1.82066
24	300	F	wt	2.17014
24	230	F	wt	1.66377
23	200	F	wt	1.64379
27	360	F	wt	1.82899
28	360	F	wt	1.63994
23	220	F	wt	1.80817
26	400	F	wt	2.27583
29	510	F	wt	2.09111
26	380	F	wt	2.16204
28	530	F	wt	2.41436
26	410	F	wt	2.33273
26	400	F	wt	2.27583
29	450	F	wt	1.84509
16	90	F	wt	2.19727
16	80	F	wt	1.95312
21	200	M	wt	2.15959
22	150	M	wt	1.40872
25	270	M	wt	1.728
26	300	M	wt	1.70687
28	390	M	wt	1.7766
27	320	M	wt	1.62577
26	350	M	wt	1.99135
25	320	M	wt	2.048
28	380	M	wt	1.73105
28	390	M	wt	1.7766
26	320	M	wt	1.82066
27	350	M	wt	1.77818
25	350	M	wt	2.24
24	220	M	wt	1.59144
25.2273	315	#DIV/0!	#DIV/0!	1.89906

[truncated: 29 more sheets: Fig4B, Fig4F, Fig4G, Fig4H, Fig7B, Fig7C, Fig7D, Fig7E, Fig7F, Fig7G, Fig7H, Fig7I, Fig7J, Fig7K, Fig7L, Fig7M, Fig7N, S2FigH, S3FigC, S3FigD …]
